# Supplementary material for: Community analysis of the abundance and diversity of biting midge species (Diptera: Ceratopogonidae) in three European countries at different latitudes
Source: Parasit Vectors. 2018 Mar 27;11:217. doi: 10.1186/s13071-018-2792-x (PMC5872509; doi:10.1186/s13071-018-2792-x)
Supplement: Supplementary file 1 — Table S1. A list of the species per country found in this study. References to previous research of Culicoides fauna in the same countries are made, as well as remarks on the distribution of the species as described in the IIKC. (XLSX 14 kb) [file 13071_2018_2792_MOESM1_ESM.xlsx]

## Sheet: Additional file 1
Country	Species collected	Reference to earlier collection in the same country	Species distribution known for this country in the IIKC key?	Remarks
Sweden	C. achrayi	Ander et al. 2012	Yes
Sweden	C. albihalteratus		No	Species check by Bruno Matthieu
Sweden	C. cameroni		No	Found in among others; Germany, Poland, Denmark
Sweden	C. chiopterus	Ander et al. 2012	Yes
Sweden	C. circumscriptus	Ander et al. 2012	Yes
Sweden	C. fagineus		No	Found in among others; Russia, Estonia, Denmark, Germany, UK, Belgium, Italy Culicoides fagineus Edwards 1939 has been removed from the checklist by revision). (Nielsen & Kristensen 2015)
Sweden	C. festivipennis	Ander et al. 2012	Yes
Sweden	C. impunctatus	Ander et al. 2012	Yes
Sweden	C. kibunensis	Ander et al. 2012	Yes
Sweden	C. lupicaris	Ander et al. 2012	Yes
Sweden	Obsoletus group	Ander et al. 2012	Yes
Sweden	C. pictipennis	Ander et al. 2012	Yes
Sweden	C. poperinghensis	Nielsen et al. 2010	Yes
Sweden	C. pulicaris	Ander et al. 2012	Yes
Sweden	C. punctatus	Ander et al. 2012	Yes
Sweden	C. riethi	Ander et al. 2012	Yes
Sweden	C. salinarius	Ander et al. 2012	Yes
Sweden	C. vexans	Nielsen et al. 2010	Yes
The Netherlands	C. achrayi	Meiswinkel et al 2014	Yes
The Netherlands	C. alazanicus		No	Species check by Bruno Matthieu
The Netherlands	C. brunnicans		No	Found in among others; UK, Belgium, Germany, Denmark, France
The Netherlands	C. cameroni		No	Found in among others; UK, Germany, Denmark, France
The Netherlands	C. caucoliberensis		No	Found in Italy and France only
The Netherlands	C. chiopterus	Meiswinkel et al 2014	Yes
The Netherlands	C. circumscriptus	Meiswinkel et al 2014	Yes
The Netherlands	C. derisor		No	Found in among others; Portugal, Spain, France
The Netherlands	C. dewulfi	Meiswinkel et al 2014	Yes
The Netherlands	C. fasciipennis	Meiswinkel et al 2014	Yes
The Netherlands	C. festivipennis	Meiswinkel et al 2014	Yes
The Netherlands	C. grisescens	Meiswinkel et al 2014	No
The Netherlands	C. heliophilus	Elbers & Meiswinkel 2014	No
The Netherlands	C. impunctatus	Meiswinkel et al 2014	Yes
The Netherlands	C. indistinctus		No	Found in among others; France, Switserland, Portugal
The Netherlands	C. jurensis		No	Found in among others; France, Italy, Belgium, Germany, Poland, Portugal
The Netherlands	C. kibunensis	Meiswinkel et al 2014	Yes
The Netherlands	C. longipennis		No	Found in among others; Italy, Portugal, Spain, France
The Netherlands	C. lupicaris	Meiswinkel et al 2014	Yes
The Netherlands	C. manchuriensis		No	Found in among others; France, UK, Belgium, Germany, Sweden, Poland, Russia
The Netherlands	C. newsteadi	Meiswinkel et al 2014	Yes
The Netherlands	C. nubeculosus	Meiswinkel et al 2014	Yes
The Netherlands	Obsoletus group	Meiswinkel et al 2014	Yes
The Netherlands	C. pictipennis	Meiswinkel et al 2014	Yes
The Netherlands	C. picturatus		No	Found in among others; Italy, France, Germany, UK, Denmark, Switzerland, Spain, Portugal
The Netherlands	C. poperinghensis	Nederlandsesoorten.nl	No
The Netherlands	C. pulicaris	Meiswinkel et al 2014	Yes
The Netherlands	C. punctatus	Meiswinkel et al 2014	Yes
The Netherlands	C. reconditus		No	Found in among others; Sweden, Denmark, France, UK, Germany, Switzerland, Poland
The Netherlands	C. riethi	Meiswinkel et al 2014	No
The Netherlands	C. salinarius	Meiswinkel et al 2014	No
The Netherlands	C. simulator		No	Found in among others; Spain, France, Italy, Belgium, Germany, Russia, UK, Denmark
The Netherlands	C. subfasciipennis	Elbers & Meiswinkel 2014	No
The Netherlands	C. tauricus		No	Found in among others; Spain, France, Germany, Poland
The Netherlands	C. vexans	Nederlandsesoorten.nl	No
Italy	C. achrayi		No	Found in among others; Portugal, Spain, France, Switserland, Sweden, Greece
Italy	C. alazanicus		No	Species check by Bruno Matthieu
Italy	C. cameroni		No	Found in France, Switzerland
Italy	C. caucoliberensis	Foxi et al 2011	Yes
Italy	C. circumscriptus	Foxi et al 2011	Yes
Italy	C. duddingstoni	Foxi et al 2011	No
Italy	C. festivipennis	Foxi et al 2011	Yes
Italy	C. flavipulicaris	Gomulski et al 2006	Yes
Italy	C. griseidorsum		Yes
Italy	C. heteroclitus	Foxi et al 2011	Yes
Italy	C. longipennis	Foxi et al 2011	Yes
Italy	C. lupicaris	Foxi et al 2011	Yes
Italy	C. maritimus	Foxi et al 2011	Yes
Italy	Obsoletus group	Foxi et al 2011	Yes
Italy	C. pseudopallidus		No	Species check by Bruno Matthieu
Italy	C. pulicaris	Foxi et al 2011	Yes
Italy	C. punctatus	Foxi et al 2011	Yes
Italy	C. remmi	Gomulski et al 2006	Yes
Italy	C. submaritimus	Foxi et al 2011	No
Italy	C. vexans		No	Found in among others; Sweden, UK, Belgium, Germany, Spain, France, Denmark
References
1. Ander M, Meiswinkel R, Chirico J. Seasonal dynamics of biting midges (Diptera: Ceratopogonidae: Culicoides), the potential vectors of bluetongue virus, in Sweden. Vet Parasitol. 2012;184(1):59–67.
2. Elbers AR, Meiswinkel R. Culicoides (Diptera: Ceratopogonidae) host preferences and biting rates in the Netherlands: comparing cattle, sheep and the black-light suction trap. Vet Parasitol. 2014;205(1–2):330–337.
3. Foxi C, Pinna M, Monteys VSI, Delrio G. An updated checklist of the Culicoides Latreille (Diptera: Ceratopogonidae) of Sardinia (Italy), and seasonality in proven and potential vectors for bluetongue virus (BTV). Proc Entomol Soc Wash. 2011;113(4):403–416.
4. Gomulski LM, Meiswinkel R, Delécolle J-C, Goffredo M, Gasperi G. Phylogenetic relationships of the subgenus Avaritia Fox, 1955 including Culicoides obsoletus (Diptera, Ceratopogonidae) in Italy based on internal transcribed spacer 2 ribosomal DNA sequences. Syst Entomol. 2005;30(4):619–631.
5. Mathieu B, Cêtre-Sossah C, Garros C, Chavernac D, Balenghien T, Vignes Lebbe R, et al. IIKC: An interactive identification key for female Culicoides (Diptera: Ceratopogonidae) from the West Palearctic region. Proceedings of the international congress Tools for Identifying Biodiversity: Progress and Problems: 20-22 September 2010; Paris. Edited by: Nimis PL, Vignes-Lebbe R. 2010; pp. 201–205.
6. Meiswinkel R, Scolamacchia F, Dik M, Mudde J, Dijkstra E, Van Der Ven IJ, et al. The Mondrian matrix: Culicoides biting midge abundance and seasonal incidence during the 2006–2008 epidemic of bluetongue in the Netherlands. Med Vet Entomol. 2014;28(1):10–20.
7. Naturalis Biodiversity Center. www.nederlandsesoorten.nl. Accessed 2 Jan 2018.
8. Nielsen SA, Kristensen, M. Delineation of Culicoides species by morphology and barcode exemplified by three new species of the subgenus Culicoides (Diptera: Ceratopogonidae) from Scandinavia. Parasit Vectors. 2015;8(1):151.
9. Nielsen SA, Nielsen BO, Chirico J. Monitoring of biting midges (Diptera: Ceratopogonidae: Culicoides Latreille) on farms in Sweden during the emergence of the 2008 epidemic of bluetongue. Parasitol Res. 2010;106(5):1197-1203.
